# Supplementary material for: Identification of a ferroptosis-related gene signature predicting recurrence in stage II/III colorectal cancer based on machine learning algorithms
Source: Front Pharmacol. 2023 Aug 30;14:1260697. doi: 10.3389/fphar.2023.1260697 (PMC10498388; doi:10.3389/fphar.2023.1260697)
Supplement: Supplementary file 1 [file Table1.XLSX]

## Sheet: Table S1
Table S1 Ferroptosis-related RNAs
Driver	Suppressor	Marker	Unclassified
RPL8	SLC7A11	PTGS2	DUSP1
IREB2	GPX4	CHAC1	NOS2
ATP5MC3	AKR1C1	SLC40A1	NCF2
CS	AKR1C2	TF	MT3
EMC2	AKR1C3	TFRC	UBC
ACSF2	GPX4	FTH1	ALB
NOX1	RB1	GPX4	TXNRD1
CYBB	HSPB1	HSPB1	SRXN1
NOX3	HSF1	NFE2L2	GPX2
NOX4	SLC7A11	GPX4	BNIP3
NOX5	GPX4	FTH1	OXSR1
DUOX1	GCLC		SELENOS
DUOX2	SLC7A11		ANGPTL7
G6PD	NFE2L2		SLC7A11
PGD	SQSTM1		DDIT4
VDAC2	NQO1		LOC284561
PIK3CA	HMOX1		ASNS
FLT3	FTH1		TSC22D3
SCP2	MUC1		DDIT3
TP53	SLC3A2		JDP2
ACSL4	MT1G		SESN2
LPCAT3	NFE2L2		SLC1A4
NRAS	SLC40A1		PCK2
KRAS	SLC7A11		TXNIP
HRAS	GPX4		VLDLR
TF	SLC7A11		GPT2
TFRC	CISD1		PSAT1
TFR2	SLC7A11		LURAP1L
SLC38A1	FANCD2		SLC7A5
SLC1A5	GPX4		HERPUD1
GLS2	NFE2L2		XBP1
GOT1	FTMT		ATF3
CARS1	HSPA5		SLC3A2
TP53	ATF4		CBS
ALOX5	SLC7A11		ATF4
KEAP1	GPX4		ZNF419
HMOX1	GPX4		KLHL24
TP53	HMOX1		TRIB3
TP53	ATF4		ZFP69B
GLS2	NFE2L2		ATP6V1G2
ATG5	TP53		VEGFA
ATG7	SLC7A11		GDF15
NCOA4	HELLS		TUBE1
TF	SCD		ARRDC3
ALOX5	FADS2		CEBPG
ALOX12	SRC		SNORA16A
ALOX12B	STAT3		RGS4
ALOX15	NFE2L2		BLOC1S5-TXNDC5
ALOX15B	PML		LOC390705
ALOXE3	MTOR		EIF2S1
PHKG2	NFS1		KIM-1
TFRC	TP63		IL6
ACO1	SLC7A11		CXCL2
IREB2	TP53		RELA
SLC38A1	CDKN1A		HSD17B11
GLS2	MIR137		AGPAT3
G6PDX	SLC40A1		SETD1B
ULK1	GPX4		HMOX1
ATG3	GPX4		TF
ATG4D	ENPP2		FTL
ATG5	VDAC2		RPL8
BECN1	FH		ATP5MC3
MAP1LC3A	CISD2		TFRC
GABARAPL2	SLC40A1		MAFG
GABARAPL1	MIR9-1		IL33
ATG16L1	MIR9-2		FTH1
WIPI1	MIR9-3		HAMP
WIPI2	CBS		STEAP3
SNX4	NFE2L2		DRD5
ATG13	SQSTM1		GPX4
ULK2	GPX4		DRD4
NCOA4	ISCU		MAP3K5
ACSL4	FTH1		MAPK14
TP53	ACSL3		SLC2A1
SAT1	OTUB1		SLC2A3
ALOX15	CD44		SLC2A6
ACSL4	LINC00336		SLC2A8
LPCAT3	STAT3		SLC2A12
ALOX15	BRD4		GLUT13
ACSL4	PRDX6		SLC2A14
KEAP1	MIR17		EIF2AK4
EGFR	SCD		EIF2S1
NOX4	SESN2		ATF4
MAPK3	NF2		ALOX5
MAPK1	ARNTL		ALOX12
BID	HIF1A		ALOX15
ACSL4	JUN		ALOX5
ZEB1	CA9		ACSF2
KEAP1	HSPA5		IREB2
DPP4	TMBIM4		HMGB1
ALOX15	HSPA5		HMOX1
ALOX12	PLIN2		NFE2L2
CDKN2A	MIR212		ELAVL1
PEBP1	Fer1HCH		SLC3A2
SOCS1	AIFM2		SLC7A11
CDO1	AIFM2		TFAP2C
MYB	LAMP2		SP1
HMOX1	ZFP36		HBA1
MAPK8	GPX4		NNMT
MAPK9	PROM2		PLIN4
MAPK1	CHMP5		HIC1
MAPK3	CHMP6		STMN1
SLC1A5	AKR1C1		RRM2
CHAC1	AKR1C2		CAPG
MAPK14	AKR1C3		HNF4A
LINC00472	CBS		NGB
NOX4	NFE2L2		YWHAE
GOT1	CAV1		GABPB1
BECN1	GCH1		AURKA
PRKAA2	SIRT3		MIR4715
PRKAA1	DAZAP1		RIPK1
ELAVL1	PIR		PRDX1
BAP1	GCLC		MIR30B
TP53	FTL		MMP13
ABCC1	HCAR1		LRRFIP1
ACSL4	SLC16A1		CBR1
MIR6852	RRM2
ACVR1B	SCD
TGFBR1	NR4A1
BAP1	PIK3CA
EPAS1	RPTOR
HILPDA	SREBF1
HIF1A	SREBF2
ALOX12	FZD7
ACSL4	NFE2L2
HMOX1	NFE2L2
IFNG	P4HB
ANO6	NT5DC2
LPIN1	BCAT2
HMGB1	HSF1
TNFAIP3	PLA2G6
TLR4	MIR424
NOX4	PARK7
ATF3	FXN
ATM	SUV39H1
YY1AP1	ATF2
EGLN2	CDKN1A
MIOX	FTH1
TAFAZZIN	NFE2L2
MTDH	STAT3
IDH1	ACOT1
SIRT1	NFE2L2
TAFAZZIN	ALDH3A2
BECN1	NFE2L2
FBXW7	STK11
PANX1	FNDC5
DNAJB6	CircIL4R
BACH1	CDH1
ACSL4	NFE2L2
LONP1	MIR214
CD82	NEDD4L
IL1B	SQSTM1
CTSB	TF
POR	FTMT
CYB5R1	BRD2
ELOVL5	BRD3
FADS1	BRD4
ALOX12	BRDT
FBXW7	SCD
PTEN	SLC7A11
NR1D1	DECR1
NR1D2	NFE2L2
TBK1	GPX4
IL6	SLC7A11
USP7	NFE2L2
miR-182-5p	GLRX5
miR-378a-3p	GPX4
CTSB	NCOA3
ACSL4	NR5A2
ATF4	GPX4
BECN1	MTOR
AQP3	PANX2
AQP5	RHEBP1
AQP8	TFAP2A
LINC00618	CP
IREB2	SLC7A11
MT1DP	ARF6
ACSL4	GDF15
PEX10	ABHD12
KEAP1	PPP1R13L
AGPAT3	TFAM
PEX12	KDM3B
CHP1	RNF113A
GPAT4	PARK7
BRPF1	AHCY
OSBPL9	FXN
INTS2	circ-TTBK2
MMD	MIR522
CYP4F8	IDH2
MLLT1	PPARA
TTPA	NOS2
GRIA3	SIAH2
EPT1	RELA
POM121L12	PRKAA2
LIG3	VDR
AEBP2	NEDD4
AGPS	FXN
CDCA3	AIFM2
PEX2	PRDX1
LPCAT3	AR
PEX6	CBS
TIMM9	NFE2L2
DCAF7	CHMP5
LCE2C	CHMP6
FAR1	HMOX1
PHF21A	ZFP36
SMAD7	LAMP2
LYRM1	MTF1
AMN	COPZ1
PEX3	NUPR1
MTCH1	USP35
ZEB1	HSF1
SIRT1	PROM2
ACADSB	PLA2G6
PVT1	HIF1A
hsa_circ_0008367	NEAT1
SLC39A14	RRM2
NCOA4	SLC7A11
MAP3K11	FTMT
GSK3B	PARP1
MAPK8	PARP2
BRD7	PARP3
TP53	PARP4
SLC25A28	PARP6
ACSL4	PARP8
MFN2	PARP9
ACSL4	PARP10
SLC11A2	PARP11
ZFAS1	PARP12
SLC38A1	PARP14
TSC1	PARP15
PEBP1	PARP16
TGFB1	PDSS2
SNCA	TXN
SIRT3	SENP1
PRKAA2	PLA2G6
TFRC	OIP5-AS1
CGAS	MIR190A
STING1	FGF21
HDDC3	CREB1
MIR761	CREB3
MDM2	CREB5
MDM4	FTMT
ALOX15	GOT1
POR	TFRC
MIR214	GPX4
DLD	MIR130B
LONP1	BEX1
ACSL4	ASAH2
BACH1	SCD
DNAJB6	FABP4
WWTR1	AKT1S1
SIRT1	MLST8
ATM	MTOR
PRKCA	RPTOR
LGMN	CDH1
ACSL4	SIRT1
TP53	TYRO3
IFNG	SIRT6
SMPD1	TMSB4X
MYCN	TMSB4Y
SLC11A2	KIF20A
IFNA1	ECH1
IFNA2	circRHOT1
IFNA4	ETV4
IFNA5	MEG8
IFNA6	VCP
IFNA7	circ_0007142
IFNA8	ENPP2
IFNA10	RBMS1
IFNA13	KDM4A
IFNA14	CBS
IFNA16	MGST1
IFNA17	circKIF4A
IFNA21	miR-7-5p
SMG9	PRDX6
NR1D1	circ_0067934
ACSL4	MPC1
PPARG	CHMP1A
TLR4	CAMKK2
IL6	SOX2
MIR335	SRSF9
ATF3	PROK2
HMOX1	MIR4443
HMGB1	SIRT2
EPAS1	circRNA1615
SNX5	MIR27A
PAQR3	MIR670
MICU1	MEF2C
NOX4	NF2
TOR2A	CDH1
MIR375	HSPB1
MAP3K14	EZH2
SIRT3	PEDS1
CircKDM4C	SMPD1
MIR324	ADAMTS13
QSOX1	CDC25A
MIB2	G6PD
CLTRN	SRSF9
KLF2	CAV1
MIR5096	CircFNDC3B
TFRC	PPARD
HOTAIR	CISD2
H19	ENO3
FOXO4	SESN2
ELAVL1	LCN2
YTHDC2	MARCHF5
DDR2	TRIB2
SLC39A7	DHODH
TRIM46	SLC7A11
ACSL1	MIR545
KDM5A	OTUB1
TRIM21	PDK4
HMOX1	CircPVT1
DPEP1	MIR9-3HG
CYGB	ADIPOQ
IDO1	circDTL
GSTZ1	GPX4
TP53	mmu_circRNA_0000309
ACO1	IL6
GJA1	PTPN18
IREB2	FTH1
SLC7A11	FTH1
PGRMC1	FTL
CIRBP	LCN2
FAR1	ABCC5
circPSEN1	CISD3
USP11	MS4A15
STING1	LCN2
YAP1	FURIN
HMOX1	circRHBG
MIR135B	GALNT14
TRIM26	KLHDC3
YAP1	LINC01833
NDRG1	circGFRA1
MIR302A	MAPKAP1
ASMTL-AS1	MLST8
ZFAS1	MTOR
FADS2	PRR5
PIEZO1	RICTOR
LIFR	GSTM1
PTPN6	TERT
MIR15A	circ0097009
EGR1	TMEM161B-DT
ADAM23	circEPSTI1
ARHGEF26-AS1	MIR18A
ACSL4	RARRES2
CPEB1	USP11
COX4I2
lncRNA AABR07017145.1
TIMP1
MIR15A
KDM6B
NCOA4
GSK3B
IFNG
METTL14
CHAC1
MIB1
KDM5C
ACSL4
MEG3
CCDC6
ATF3
IREB2
CFL1
ALOXE3
MIR539
KMT2D

## Sheet: Table S2
Table S2 significant Cox regression gene list
Gene	HR	Z score	P value	Lower 95%CI	Upper 95%CI
RBMS1	1.2154	2.47923	0.0131666	1.0417	1.41807
PEX3	0.739025	-2.72866	0.00635926	0.594728	0.918332
NR1D2	1.24342	2.46747	0.0136073	1.04583	1.47834
GJA1	1.24639	2.76383	0.00571275	1.06616	1.45709
SIRT1	0.661561	-3.45509	0.00055011	0.523341	0.836286
STMN1	0.786956	-2.23127	0.0256631	0.637607	0.971289
SLC11A2	0.814445	-2.37357	0.0176171	0.687473	0.964867
AURKA	0.779776	-3.08024	0.00206835	0.665625	0.913502
FANCD2	0.816619	-2.303	0.0212789	0.687296	0.970276
ZEB1	1.18877	2.40788	0.0160455	1.03269	1.36844
SNX4	0.740132	-2.61978	0.00879872	0.590928	0.92701
SAT1	1.31371	2.1742	0.0296902	1.02725	1.68006
CAV1	1.35856	4.26178	2.02808e-05	1.17998	1.56415
EPAS1	1.304	2.29862	0.0215264	1.03988	1.63519
TFRC	0.832219	-2.29819	0.0215509	0.711564	0.973333
HNF4A	0.772781	-3.38966	0.000699788	0.665776	0.896983
HSPB1	1.34747	3.59648	0.000322547	1.14534	1.58527
CXCL2	0.847334	-3.09304	0.00198117	0.762896	0.941118
SCD	0.864375	-2.25412	0.0241885	0.761491	0.98116
CTSB	1.55426	3.77071	0.000162784	1.23587	1.95467
WWTR1	1.25576	3.28326	0.00102614	1.09614	1.43864
PSAT1	0.896072	-2.16998	0.0300084	0.811517	0.989436
PAQR3	0.643687	-4.22978	2.3392e-05	0.524831	0.789459
PML	1.53947	3.58197	0.000341008	1.21576	1.94938
BEX1	1.13514	1.9786	0.0478615	1.00119	1.287
SLC38A1	0.727882	-2.72791	0.00637379	0.579366	0.914468
PPARG	0.821102	-2.48431	0.0129804	0.702848	0.959251
IDH1	0.775089	-2.11942	0.0340551	0.61239	0.981014
FAR1	0.738241	-3.46339	0.000533408	0.621743	0.876569
KLF2	1.56648	4.97091	6.66384e-07	1.31241	1.86975
TRIB2	1.18196	2.23948	0.0251247	1.02108	1.36819
KIF20A	0.799197	-2.58024	0.00987305	0.674077	0.947542
GABARAPL1	1.63806	4.33732	1.44234e-05	1.31062	2.04731
YTHDC2	0.605569	-4.48499	7.29175e-06	0.486372	0.753979
TIMP1	1.38226	4.03996	5.34608e-05	1.18136	1.61732
RGS4	1.25606	3.24286	0.00118338	1.09438	1.44163
PEX2	0.687143	-2.93803	0.00330306	0.534984	0.882578
SNCA	1.28488	3.19484	0.00139907	1.10174	1.49848
SLC2A1	1.16487	2.25477	0.0241479	1.02015	1.33011
TSC22D3	1.34673	3.94171	8.09013e-05	1.16144	1.56158
ACADSB	0.744038	-2.85184	0.00434666	0.607222	0.911681
SLC2A3	1.25495	3.9857	6.72813e-05	1.12235	1.40323
AGPS	0.673356	-3.48684	0.00048877	0.539139	0.840986
EZH2	0.805108	-2.5611	0.0104342	0.682034	0.950391
TUBE1	0.807316	-2.1287	0.0332794	0.662911	0.983177
ENPP2	1.18863	2.49367	0.0126431	1.03768	1.36154
HIC1	1.36867	3.25422	0.00113705	1.13294	1.65344
RARRES2	1.16796	2.19784	0.0279605	1.01695	1.34139
TFAM	0.631201	-4.84826	1.24549e-06	0.524063	0.760243
BRD7	0.739046	-2.35043	0.0187518	0.574327	0.951005
ZFP36	1.32502	3.26842	0.00108149	1.11926	1.56861
PLIN4	1.20695	3.53339	0.000410272	1.08737	1.33968
HELLS	0.70604	-3.90944	9.25093e-05	0.592982	0.840654
INTS2	0.596311	-4.97616	6.48572e-07	0.486451	0.730984
DAZAP1	0.760291	-2.24051	0.0250576	0.598223	0.966266
USP11	1.42717	2.97252	0.00295364	1.12881	1.8044
RNF113A	1.28912	2.24445	0.0248034	1.03271	1.60918
ACSF2	0.75433	-3.35024	0.000807423	0.639634	0.889592
CPEB1	1.37864	3.52237	0.00042771	1.15307	1.64834
EGR1	1.16946	2.35331	0.0186069	1.02651	1.33231
MGST1	0.875811	-1.9734	0.0484502	0.767737	0.999098
TXNIP	1.32355	2.82613	0.00471139	1.08971	1.60756
DDR2	1.15212	2.16312	0.0305321	1.01339	1.30985
NOS2	0.863601	-2.41367	0.0157927	0.766651	0.972811
NRAS	0.649281	-3.77368	0.000160859	0.518818	0.812552
FABP4	1.08454	2.22989	0.0257545	1.00987	1.16473
SLC2A6	1.33847	2.58277	0.0098012	1.07283	1.66989
PTPN18	1.4055	2.76276	0.00573157	1.10397	1.7894
PDSS2	0.602877	-4.04715	5.18455e-05	0.471843	0.770301
MAPK9	0.744479	-2.21404	0.0268259	0.573338	0.966705
SMPD1	1.54548	3.71544	0.00020285	1.22837	1.94446
MTDH	0.676037	-3.31616	0.000912643	0.536386	0.852048
PARP9	0.758895	-2.67823	0.00740129	0.62015	0.928681
MAPK3	1.4162	4.02537	5.68846e-05	1.19548	1.67768
CEBPG	0.805417	-2.08891	0.0367158	0.657419	0.986731
CISD2	0.74484	-2.63885	0.00831885	0.598466	0.927014
GCLC	0.732799	-2.55772	0.0105362	0.577462	0.929921
DUSP1	1.2642	3.27586	0.00105339	1.09875	1.45456
TGFB1	1.31206	3.34066	0.000835805	1.11879	1.53871
FXN	0.716464	-3.04929	0.0022938	0.578255	0.887707

## Sheet: Table S3
Table S3 Implementation of machine learning algorithms combination and hyperparameter optimization
Model	Package	Tune parameter function
RSF	randomForestSRC	tune.rfsrc
Enet, Lasso, Ridge,	glmnet	cv.glmnet
stepwise Cox	survival	AIC (auto)
CoxBoost	CoxBoost	optimCoxBoostPenalty,cv.CoxBoost
plsRcox	plsRcox	cv.plsRcox
SuperPC	superpc	superpc.cv
GBM	GBM	cv.gbm
survival-SVM	survivalSVM	——

## Sheet: Table S4
Table S4 extracted published mRNA signatures
Model	PMID	Author	Gene	Coef
Model 1	24486594	Dekervel	BCCIP	0.543
Model 1	24486594	Dekervel	INSIG2	0.538
Model 1	24486594	Dekervel	TP53	-0.177
Model 1	24486594	Dekervel	BNIP3L	-0.416
Model 1	24486594	Dekervel	MPHOSPH6	-1
Model 2	27935967	Alajez	DACT1	0.253
Model 2	27935967	Alajez	HOXC6	0.147
Model 2	27935967	Alajez	KIF26B	-0.172
Model 2	27935967	Alajez	S100A2	-0.183
Model 2	27935967	Alajez	VIP	0.596
Model 3	34103941	Chen	SFRP4	0.0354397
Model 3	34103941	Chen	TAGLN	0.0194207
Model 3	34103941	Chen	TNS1	0.007341
Model 4	30214289	Cheng	FN1	0.0204549
Model 4	30214289	Cheng	SERPINE1	0.110583
Model 4	30214289	Cheng	THBS2	0.022832
Model 5	30881123	Ge	ACVR2A	0.0515331
Model 5	30881123	Ge	APC	-0.0907933
Model 5	30881123	Ge	DOCK2	-0.00693173
Model 5	30881123	Ge	POLE	0.00898299

## Sheet: Table S5
Table S5 detailed information of ferroptosis-related genes enrolled in the signature
Gene title	Gene symbol	Coefficient	Gene location	Function
Kruppel like factor 2	KLF2	1.74983	19p13.11	Metal ion binding/Protein binding/Sequence-specific DNA binding/Transcription factor activity, sequence-specific DNA binding
Spermidine/Spermine N1-acetyltransferase 1	SAT1	6.61285	Xp22.1	Diamine N-acetyltransferase activity/Protein binding
Mitogen-activated protein kinase 3	MAPK3	6.71501	16p11.2	ATP binding/MAP kinase activity/MAP kinase activity/MAP kinase activity/Kinase activity/Phosphatase binding/Phosphotyrosine binding/Protein binding/Protein serine/Threonine kinase activity/Scaffold protein binding
Nuclear receptor subfamily 1 group D member 2	NR1D2	14.079	3p24.2	RNA polymerase II transcription factor activity, ligand-activated sequence-specific DNA binding/Core promoter sequence-specific DNA binding/Protein binding/Steroid hormone receptor activity/Zinc ion binding
Sphingomyelin phosphodiesterase 1	SMPD1	9.21854	11p15.4-p15.1	Acid sphingomyelin phosphodiesterase activity/Hydrolase activity, acting on glycosyl bonds/Protein binding/Sphingomyelin phosphodiesterase activity/Zinc ion binding
ZFP36 ring finger protein	ZFP36	1.67808	19q13.1	14-3-3 protein binding/AU-rich element binding/AU-rich element binding/C-C chemokine binding/DNA binding/Enzyme binding/mRNA 3'-UTR AU-rich region binding/mRNA 3'-UTR binding/mRNA binding/Metal ion binding/Poly(A) RNA binding/Protein binding/Protein kinase binding/Single-stranded RNA binding
Promyelocytic leukemia	PML	4.46317	15q22	DNA binding/SMAD binding/SUMO binding/Protein binding/Protein homodimerization activity/Ubiquitin protein ligase binding/Zinc ion binding
Caveolin 1	CAV1	4.58183	7q31.1	ATPase binding/MDM2/MDM4 family protein binding/RNA polymerase I transcription factor binding/Rac GTPase binding/Cholesterol binding/Enzyme binding/Identical protein binding/Inward rectifier potassium channel inhibitor activity/Ion channel binding/Nitric-oxide synthase binding/Patched binding/Peptidase activator activity/Protein binding/Protein binding, bridging/Protein complex scaffold/Protein h…
Protein tyrosine phosphatase, non-receptor type 18	PTPN18	5.5302	2q21.1	Non-membrane spanning protein tyrosine phosphatase activity/Protein binding
Ring finger protein 113A	RNF113A	13.3711	Xq24	Protein binding/Zinc ion binding
Solute carrier family 2 member 1	SLC2A1	3.12073	1p34.2	D-glucose transmembrane transporter activity/Dehydroascorbic acid transporter activity/Glucose transmembrane transporter activity/Glucose transmembrane transporter activity/Glucose transmembrane transporter activity/Identical protein binding/Kinase binding/Protein binding/Protein self-association/Xenobiotic transporter activity
Solute carrier family 2 member 3	SLC2A3	5.9954	12p13.3	D-glucose transmembrane transporter activity/Dehydroascorbic acid transporter activity/Glucose binding/Glucose transmembrane transporter activity/Glucose transmembrane transporter activity
Acyl-CoA synthetase family member 2	ACSF2	-12.9358	17q21.33	ATP binding/Acyl-CoA ligase activity/Protein binding
YTH domain containing 2	YTHDC2	-10.5404	5q22.2	ATP binding/ATP-dependent RNA helicase activity/N6-methyladenosine-containing RNA binding/RNA polymerase binding/RNA-dependent ATPase activity/Poly(A) RNA binding/Poly(A) RNA binding/protein binding
Solute carrier family 38 member 1	SLC38A1	-9.4109	12q13.11	L-amino acid transmembrane transporter activity/L-asparagine transmembrane transporter activity/L-glutamine transmembrane transporter activity/L-histidine transmembrane transporter activity/Amino acid transmembrane transporter activity/Neutral amino acid transmembrane transporter activity/Protein binding/Sodium:amino acid symporter activity
Progestin and adipoQ receptor family member 3	PAQR3	-1.95648	4q21.21	Receptor activity
Sirtuin 1	SIRT1	-4.73965	10q21.3	HLH domain binding/NOT NAD+ ADP-ribosyltransferase activity/NAD+ binding/NAD-dependent histone deacetylase activity/NAD-dependent histone deacetylase activity (H3-K9 specific)/NAD-dependent protein deacetylase activity/NAD-dependent protein deacetylase activity/NAD-dependent protein deacetylase activity/bHLH transcription factor binding/Core promoter sequence-specific DNA binding/Deacetylase acti…
Retinoic acid receptor responder 2	RARRES2	-13.3414	7q36.1	Protein binding/Receptor binding
Stearoyl-CoA desaturase	SCD	-4.24872	10q24.31	Iron ion binding/Oxidoreductase activity/Stearoyl-CoA 9-desaturase activity/Stearoyl-CoA 9-desaturase activity
Frataxin	FXN	-2.38315	9q21.11	2 iron, 2 sulfur cluster binding/Ferric iron binding/Ferrous iron binding/Ferroxidase activity/Iron chaperone activity/Iron-sulfur cluster binding/Protein binding
Nitric oxide synthase 2	NOS2	-2.26806	17q11.2	FMN binding/NADP binding/Arginine binding/Calmodulin binding/Flavin adenine dinucleotide binding/Heme binding/Metal ion binding/Nitric-oxide synthase activity/Nitric-oxide synthase activity/Protein binding/Protein homodimerization activity/Receptor binding/Tetrahydrobiopterin binding
C-X-C motif chemokine ligand 2	CXCL2	-3.8223	4q21	CXCR chemokine receptor binding/Chemokine activity/Protein binding
Hepatocyte nuclear factor 4 alpha	HNF4A	-3.42415	20q13.12	DNA binding/RNA polymerase II activating transcription factor binding/RNA polymerase II core promoter sequence-specific DNA binding/RNA polymerase II transcription factor activity, ligand-activated sequence-specific DNA binding/Fatty acid binding/Fatty-acyl-CoA binding/Palmitoyl-CoA hydrolase activity/Protein binding/Protein homodimerization activity/Receptor binding/Steroid hormone receptor acti…
